# Supplementary material for: A Benefit-Cost Analysis of BackTrack, a Multi-Component, Community-Based Intervention for High-Risk Young People in a Rural Australian Setting
Source: Int J Environ Res Public Health. 2022 Aug 18;19(16):10273. doi: 10.3390/ijerph191610273 (PMC9408498; doi:10.3390/ijerph191610273)
Supplement: Supplementary file 1 [file ijerph-19-10273-s001.zip]

Archive with 1 entries (1 files):
- ijerph-1797165-supplementary.pdf
